# Supplementary material for: Inhibition of African swine fever virus protease by myricetin and myricitrin
Source: J Enzyme Inhib Med Chem. 2020 Apr 17;35(1):1045–9. doi: 10.1080/14756366.2020.1754813 (PMC7178854; doi:10.1080/14756366.2020.1754813)
Supplement: Supplemental Material [file IENZ_A_1754813_SM1386.zip]

Archive with 2 entries (2 files):
- IENZ_A_1754813_SuppFigure1.tif
- IENZ_A_1754813_SuppTable.pdf
